# Supplementary material for: Inhibition of phospholipase D promotes neurological function recovery and reduces neuroinflammation after spinal cord injury in mice
Source: Front Cell Neurosci. 2024 Mar 20;18:1352630. doi: 10.3389/fncel.2024.1352630 (PMC10987874; doi:10.3389/fncel.2024.1352630)
Supplement: Supplementary file 2 [file Data_Sheet_1.ZIP]

Archive with 19 entries (17 files):
- source data/raw data/
- source data/raw data/Figure1 raw data.xls
- source data/raw data/Figure2 raw data.xls
- source data/raw data/Figure3 raw data.xls
- source data/raw data/Figure4 raw data.xls
- source data/raw data/Figure5 raw data.xls
- source data/raw data/Figure6 raw data.xls
- source data/raw data/Figure7 raw data.xls
- source data/statistical programs/
- source data/statistical programs/Figure1 statistical result.spv
- source data/statistical programs/Figure1.sav
- source data/statistical programs/Figure2 statistical result.spv
- source data/statistical programs/Figure2.sav
- source data/statistical programs/Figure3 statistical result.spv
- source data/statistical programs/Figure3.sav
- source data/statistical programs/Figure4 statistical result.spv
- source data/statistical programs/Figure4.sav
- source data/statistical programs/Figure6 statistical result.spv
- source data/statistical programs/Figure6.sav
