# Supplementary material for: Inhibition of phospholipase D promotes neurological function recovery and reduces neuroinflammation after spinal cord injury in mice
Source: Front Cell Neurosci. 2024 Mar 20;18:1352630. doi: 10.3389/fncel.2024.1352630 (PMC10987874; doi:10.3389/fncel.2024.1352630)
Supplement: Supplementary file 2 [file Data_Sheet_1.ZIP › source data/raw data/Figure1 raw data.xls]

## Sheet: Sheet1
Figure1
Figure 1A,B FPKM of PLD1 and PLD2 (Transcriptome sequencing data has been uploaded to the database)
FPKM	GeneName	SHAM 1	SHAM 2	SHAM 3	SCI 1	SCI 2	SCI 3
1	Pld1	1.73548	2.1628	2.05607	2.92778	2.62074	2.59958
2	Pld2	6.8958	7.14567	7.00637	11.5554	12.9222	13.7597
Figure 1C,D Relative expression level of PLD1 and PLD2
PLD1
SHAM	SCI
1	3.942
1.315	2.296
1.781	3.896
PLD2
SHAM	SCI
1	5.78742
1.109	3.308
1.653	4.482
