# Supplementary material for: Inhibition of phospholipase D promotes neurological function recovery and reduces neuroinflammation after spinal cord injury in mice
Source: Front Cell Neurosci. 2024 Mar 20;18:1352630. doi: 10.3389/fncel.2024.1352630 (PMC10987874; doi:10.3389/fncel.2024.1352630)
Supplement: Supplementary file 2 [file Data_Sheet_1.ZIP › source data/raw data/Figure2 raw data.xls]

## Sheet: Sheet1
Figure2
Figure 2A. BMS score
	Sham					SCI				SCI+FIPI
0day	9	9	9	9	9	9	9	9	9	9	9	9	9	9
3day	9	9	9	9	9	1	0	1	0	0.5	0	0.5	0	0
7day	9	9	9	9	9	1	0.5	1	1.5	0.5	1.5	1.5	1.5	0.5
14day	9	9	9	9	9	1.5	1.5	1.5	2	2	2	1.5	2.5	1.5
21day	9	9	9	9	9	1	1.5	2	2	2.5	2	2	3	2.5
28day	9	9	9	9	9	1.5	1.5	2	2.5	3.5	3	3	3	2.5
35day	9	9	9	9	9	2.5	1.5	2	3	4	3.5	3.5	4	2.5
42day	9	9	9	9	9	2.5	2	2	3	4.5	3.5	3.5	4	2.5
Figure 2B. open field test
group	all Dist(mm)
SHAM	16020
SHAM	21375.1
SHAM	15348.4
SHAM	15690
SHAM	13149
SCI	4666.1
SCI	5800.3
SCI	6359.3
SCI	5476.2
SCI+FIPI	6762.1
SCI+FIPI	10461.7
SCI+FIPI	10695.1
SCI+FIPI	11515.7
SCI+FIPI	12460.5
