# Supplementary material for: Inhibition of phospholipase D promotes neurological function recovery and reduces neuroinflammation after spinal cord injury in mice
Source: Front Cell Neurosci. 2024 Mar 20;18:1352630. doi: 10.3389/fncel.2024.1352630 (PMC10987874; doi:10.3389/fncel.2024.1352630)
Supplement: Supplementary file 2 [file Data_Sheet_1.ZIP › source data/raw data/Figure3 raw data.xls]

## Sheet: Sheet1
Figure3
Figure 3C. Necrosis area
SCI	SCI+FIPI
0.34	0.367147
0.48	0.277926
0.419866	0.239236
0.349969	0.268285
0.444406	0.27415
Figure 3D. Mean intensity of GFAP
SCI	SCI+FIPI
1.87551	2.46496
2.16774	1.59982
3.0053	1.30017
4.12841	1.75618
3.06	1.67396
