# Supplementary material for: Inhibition of phospholipase D promotes neurological function recovery and reduces neuroinflammation after spinal cord injury in mice
Source: Front Cell Neurosci. 2024 Mar 20;18:1352630. doi: 10.3389/fncel.2024.1352630 (PMC10987874; doi:10.3389/fncel.2024.1352630)
Supplement: Supplementary file 2 [file Data_Sheet_1.ZIP › source data/raw data/Figure4 raw data.xls]

## Sheet: Sheet1
Figure4
Figure 4C. Averaged fluorescent intensity of NF200
sham	SCI	SCI+FIPI
5511	523	8123
10147	22	8567
9881	5855	6847
	4432	7647
	2954	4027
Figure 4D. Averaged fluorescent intensity of MBP
SCI	SCI+FIPI
3995.85	6520.91
81.0162	8574.82
3918.32	9236.44
5610.34	4262.57
757.593	291.8
