# Supplementary material for: Inhibition of phospholipase D promotes neurological function recovery and reduces neuroinflammation after spinal cord injury in mice
Source: Front Cell Neurosci. 2024 Mar 20;18:1352630. doi: 10.3389/fncel.2024.1352630 (PMC10987874; doi:10.3389/fncel.2024.1352630)
Supplement: Supplementary file 2 [file Data_Sheet_1.ZIP › source data/raw data/Figure5 raw data.xls]

## Sheet: Sheet1
Figure5
Transcriptome sequencing data has been uploaded to the network database:
https://www.ncbi.nlm.nih.gov/geo/query/acc.cgi?acc=GSE249615
secure token: ovyboowqjziftur
