# Supplementary material for: Inhibition of phospholipase D promotes neurological function recovery and reduces neuroinflammation after spinal cord injury in mice
Source: Front Cell Neurosci. 2024 Mar 20;18:1352630. doi: 10.3389/fncel.2024.1352630 (PMC10987874; doi:10.3389/fncel.2024.1352630)
Supplement: Supplementary file 2 [file Data_Sheet_1.ZIP › source data/raw data/Figure6 raw data.xls]

## Sheet: Sheet1
Figure6
Figure 6E. Relative expression level of CCL2
Sham	SCI	SCI+FIPI
1	245.594	66.894
0.85151	141.598	84.837
0.89444	130.998	57.565
	142.822	87.833
Figure 6F. Relative expression level of TNF-α
Sham	SCI	SCI+FIPI
1	73.778	77.422
0.989	152.527	52.152
1.11151	126.66	52.639
	94.842	23.407
