# Supplementary material for: Inhibition of phospholipase D promotes neurological function recovery and reduces neuroinflammation after spinal cord injury in mice
Source: Front Cell Neurosci. 2024 Mar 20;18:1352630. doi: 10.3389/fncel.2024.1352630 (PMC10987874; doi:10.3389/fncel.2024.1352630)
Supplement: Supplementary file 2 [file Data_Sheet_1.ZIP › source data/raw data/Figure7 raw data.xls]

Raw data of protein microarray analysis(SCI VS SCI+FIPI group)
proteinID	AveExp.Group5	AveExp.Group2	logFC	P.Value	adj.P.Val	foldchange	Regulation	entrezID	uniprotID	SCI+FIPI	SCI+FIPI	SCI+FIPI	SCI	SCI	SCI	Threshold
L-Selectin	10.47073868	12.03261942	-1.561880735	3.18E-06	0.000635015	0.338709244	down	20343	P18337	1399.982014	1388.041977	1467.491144	5265.571461	4477.895908	3116.734749	TRUE
VEGF	8.776421832	10.52553207	-1.749110239	6.26E-05	0.005164937	0.297485192	down	22339	Q00731	472.8279816	366.7425679	482.8759866	1497.147977	2138.673932	998.0801114	TRUE
Gas 1	10.71547689	12.04746631	-1.33198942	0.000181623	0.005164937	0.397220113	down	14451	Q01721	1537.29054	1556.340331	1983.348689	4490.001593	4838.184928	3489.042924	TRUE
MBL-2	14.96169562	16.30060729	-1.338911672	0.000205916	0.005164937	0.395318761	down	17195	P41317	38296.49604	31230.44377	27163.0839	99857.13351	79193.51187	66501.30504	TRUE
Osteoactivin	11.87168009	13.30919585	-1.437515758	0.000127548	0.005164937	0.369202504	down	93695	Q99P91	3475.562321	4237.970606	3569.960086	8965.424993	9884.054531	11796.85674	TRUE
Periostin	12.76382365	14.314546	-1.550722353	0.000206597	0.005164937	0.341339114	down	50706	Q62009	5286.239969	9448.481637	6732.553679	21367.45813	20834.93286	18998.27498	TRUE
PlGF-2	9.497729384	10.6644787	-1.166749315	0.000153404	0.005164937	0.445423841	down	18654	P49764	695.7762371	758.6551155	712.8295262	1523.324724	1850.223538	1514.121887	TRUE
MMP-2	9.790380542	11.53010738	-1.73972684	0.0001958	0.005164937	0.299426364	down	17390	P33434	955.6062023	1062.904172	681.2741735	3366.383313	3111.262403	2467.060287	TRUE
gp130	12.41461216	13.62571786	-1.211105693	0.000370444	0.008232082	0.431937448	down	16195	Q00560	7076.599872	4184.999442	5492.217112	12397.20444	13299.96266	12245.3733	TRUE
EDAR	2.877194017	7.569938226	-4.692744209	0.000531786	0.009668839	0.038667245	down	13608	Q9R187	0	71.74478541	4.452092808	145.7813734	217.5965279	212.8066494	TRUE
TWEAK	9.084791183	10.52362112	-1.438829933	0.00050964	0.009668839	0.368866344	down	21944	O54907	564.4414659	739.6000257	381.3072858	1515.008222	1398.127122	1502.897108	TRUE
IGFBP-6	12.3079298	13.91621138	-1.608281573	0.000991099	0.013248845	0.327988793	down	16012	P47880	4305.474915	4212.974733	7182.801369	17150.92898	14311.10965	15050.31778	TRUE
Endoglin	10.47299705	11.9651385	-1.492141458	0.000820198	0.013248845	0.355484495	down	13805	Q63961	1457.705634	1283.441281	1531.416609	3929.143645	4668.301814	3481.863109	TRUE
Leptin R	8.468523199	9.562822771	-1.094299571	0.000978595	0.013248845	0.468363459	down	16847	P48356	356.9039155	336.0181645	367.4840951	929.814856	966.8515453	479.1947831	TRUE
E-Cadherin	12.62019491	13.68526281	-1.065067903	0.000993663	0.013248845	0.477950163	down	12550	P09803	6958.5432	6377.672681	5620.608612	15859.46341	13977.70749	10308.57891	TRUE
C5a	10.7115795	12.25384892	-1.542269416	0.001144364	0.013669123	0.343344934	down	15139	P06684	1756.034915	1253.019611	2139.106925	4707.340101	7715.664641	3205.49677	TRUE
Artemin	7.535129033	9.066389655	-1.531260622	0.001161875	0.013669123	0.345974923	down	11876	Q9Z0L2	135.7379718	209.2623545	220.9468181	428.1705922	578.9786325	618.0472036	TRUE
Chordin	8.318760863	9.842739857	-1.523978994	0.001287849	0.014309428	0.347725556	down	12667	Q9Z0E2	284.1248728	454.185986	249.8220148	853.379774	860.1313691	1051.348147	TRUE
TSLP	9.253095257	10.19676166	-0.943666408	0.001480747	0.015356094	0.519909922	down	53603	Q9JIE6	547.7603108	627.604175	657.5939249	1318.444637	1338.795484	913.4578176	TRUE
Nope	9.999014423	11.89247455	-1.893460128	0.001535609	0.015356094	0.269160735	down	56741	Q9EQS9	1849.555776	1604.63038	359.6301635	4581.367387	4461.512484	2686.233087	TRUE
MDC	10.9146755	12.0452661	-1.130590597	0.001685442	0.016051827	0.456728715	down	20299	O88430	1920.912147	1958.855112	1908.750628	4589.433358	5271.889066	3118.298134	TRUE
SCF	9.719020198	11.75643758	-2.037417378	0.001904716	0.017189394	0.243599423	down	17311	P20826	895.7621413	869.0930435	766.1969407	5284.783742	3849.836906	2033.494598	TRUE
TNF RI	13.61776486	14.63101013	-1.013245266	0.002148674	0.017189394	0.495430549	down	21937	P25118	9396.368277	13606.03039	15533.50757	32258.38331	21919.80963	23098.68702	TRUE
CD48	11.26963034	12.42070565	-1.151075307	0.002080248	0.017189394	0.450289485	down	12506	P18181	2711.038176	3102.072824	1787.144255	4964.723201	7784.234975	4262.44505	TRUE
TECK	7.213490012	8.883703114	-1.670213101	0.002055137	0.017189394	0.314206928	down	20300	O35903	112.2082432	103.0833788	276.4413368	448.4068969	428.5383723	544.935869	TRUE
CD36	8.772876607	10.54702244	-1.774145832	0.002896721	0.02228247	0.292367361	down	12491	Q08857	372.1233375	347.4498028	642.7309421	1298.455084	1688.698284	1524.246095	TRUE
IGFBP-3	12.44373357	13.21675801	-0.773024443	0.004182065	0.026137905	0.585189406	down	16009	P47878	5850.179889	4743.048007	6228.004697	9452.77798	10435.71908	8743.85122	TRUE
IL-1ra	12.60466274	14.41744075	-1.812778012	0.004088097	0.026137905	0.284642302	down	16181	P25085	4482.042172	6056.039842	8897.390343	23023.52847	25929.94479	17547.39063	TRUE
VCAM-1	14.47332218	15.55788573	-1.084563546	0.004142548	0.026137905	0.471534898	down	22329	P29533	25008.11496	12809.26911	36731.94652	64031.68142	46182.25058	37955.36686	TRUE
VEGF-D	11.1290463	11.99547018	-0.866423875	0.003561832	0.026137905	0.54850479	down	14205	P97946	2442.212106	1933.136371	2376.289192	4488.423294	4725.749411	3207.011165	TRUE
TRAIL	7.74809949	9.369681863	-1.621582372	0.003957489	0.026137905	0.324978826	down	22035	P50592	342.7912909	160.1687004	178.3310508	478.2561218	766.1592034	786.4313528	TRUE
Shh-N	7.104039767	9.143079963	-2.039040196	0.003904207	0.026137905	0.243325564	down	20423	Q62226	113.0243032	115.4038547	195.1653924	622.38976	569.8147588	506.8893507	TRUE
Flt-3L	10.17708327	11.12376752	-0.946684252	0.004630235	0.026458486	0.518823506	down	14256	P49772	1418.772895	1014.071348	1075.729345	2451.384935	3244.628116	1394.96867	TRUE
RAGE	9.35890625	10.17390103	-0.814994784	0.004469239	0.026458486	0.568410542	down	26448	Q9WVS4	516.5649927	700.2692602	778.9824449	1418.015932	1244.352634	871.3053524	TRUE
ANG-3	9.43306492	10.41334838	-0.980283462	0.004626028	0.026458486	0.506880138	down	11602	Q9WVH6	661.41659	843.2406119	589.6212052	1246.013441	1405.254579	1445.290624	TRUE
SLAM	8.086621705	9.482098145	-1.39547644	0.004830013	0.026833405	0.380119136	down	27218	Q9QUM4	222.5123466	293.2149441	304.4786372	649.5360223	758.055998	739.7006477	TRUE
Pentraxin 3	13.19940284	13.85680673	-0.657403884	0.005015817	0.027112524	0.634018181	down	19288	P48759	11266.05405	7872.359449	9380.62537	14965.50528	16950.68623	12869.93509	TRUE
SDF-1a	10.60445759	11.83016593	-1.225708341	0.005868847	0.029782501	0.427587522	down	20315	P40224	1483.371765	1410.077299	1800.714499	3057.729307	5269.277742	2993.53812	TRUE
MIP-3b	8.218932313	10.86734587	-2.648413561	0.0059565	0.029782501	0.159495369	down	24047	O70460	274.8626851	289.5032533	329.0589521	4248.133866	643.5542257	2379.298215	TRUE
sFRP-3	7.404503043	8.905597899	-1.501094857	0.005690636	0.029782501	0.353285182	down	20378	P97401	114.8604381	198.9849726	208.8940015	364.5002679	659.5443556	455.8426114	TRUE
Prolactin	9.38035313	10.43257181	-1.052218684	0.006152737	0.030013353	0.482225991	down	19109	P06879	779.1708784	596.7638628	633.7220627	1248.247579	1167.758992	1806.91356	TRUE
Chemerin	7.366120992	8.835790449	-1.469669457	0.006409872	0.0305232	0.361065015	down	71660	Q9DD06	60.45074632	342.9032821	211.4744084	428.0223982	460.7926474	480.4895898	TRUE
GITR	10.31684819	11.51999106	-1.203142875	0.007080056	0.032315421	0.434328077	down	21936	O35714	1398.57812	1030.308356	1436.6614	3141.58216	2724.232136	2956.32078	TRUE
TACI	9.418729257	10.13622398	-0.717494722	0.007300323	0.032315421	0.608152599	down	57916	Q9ET35	566.5511914	720.6339974	781.7770008	1202.157434	1301.423732	908.5940716	TRUE
VEGF R3	8.978491526	9.663156195	-0.684664668	0.007121951	0.032315421	0.622150419	down	14257	P35917	470.3860965	612.5620396	442.7624435	997.6440291	779.1060015	683.1247041	TRUE
IFNg R1	11.02063255	12.0072536	-0.986621051	0.007432547	0.032315421	0.504658357	down	15979	P15261	2760.458793	1845.718731	1757.261974	3768.641564	4616.810489	4006.691964	TRUE
EGF	10.75302704	11.66092617	-0.907899124	0.008513347	0.032958741	0.532960632	down	13645	P01132	2000.600078	1547.355255	1657.452863	4350.07817	3618.299557	2154.977614	TRUE
TNF RII	12.12399505	14.20136695	-2.077371899	0.008098197	0.032958741	0.236945653	down	21938	P25119	811.2182168	8738.087663	12528.09522	20322.59131	20594.3001	15970.42679	TRUE
Marapsin	14.24867534	15.1166118	-0.867936451	0.008238837	0.032958741	0.547930018	down	213171	Q8BJR6	21700.51409	18408.24025	18462.3342	39297.01344	39502.65131	28882.70587	TRUE
Epigen	9.010782647	10.25636981	-1.24558716	0.008439319	0.032958741	0.421736221	down	71920	Q924X1	727.653456	830.3629286	225.5874747	1123.855261	1252.141523	1297.159665	TRUE
Epiregulin	7.48247297	9.561003167	-2.078530197	0.00808865	0.032958741	0.236755493	down	13874	Q61521	190.9580285	185.7358176	158.5557679	542.184894	666.5445369	1187.552298	TRUE
MIP-1b	8.168058576	10.24390601	-2.075847434	0.008569273	0.032958741	0.237196161	down	20303	P14097	279.0925031	262.0113267	322.0100067	1093.87098	1777.791501	914.5476567	TRUE
MMP-3	6.284428533	8.807269658	-2.522841125	0.009220919	0.034795921	0.173999959	down	17392	P28862	81.60599507	22.28829811	245.1813582	554.0305358	478.3032976	336.9323331	TRUE
ACE	10.65367454	12.4440906	-1.790416062	0.009562752	0.034957605	0.289088663	down	11421	P09470	1746.692184	1348.585299	1771.399093	6072.642067	6678.648666	4264.115588	TRUE
Fcg RIIB	12.60087087	14.33031473	-1.729443854	0.009613341	0.034957605	0.301568186	down	14130	P08101	6080.385082	5135.15363	7674.025041	20138.86769	27298.86082	15897.15376	TRUE
Persephin	7.791268861	9.139312224	-1.348043363	0.010661969	0.03807846	0.392824451	down	19197	O70300	239.9216255	102.5261713	434.803744	630.0400703	551.3597353	513.4490952	TRUE
IL-17B	9.091825301	10.23858192	-1.146756623	0.010898687	0.038241006	0.451639438	down	56069	Q9QXT6	519.6941786	536.4050412	579.5664492	1294.876713	1120.410838	1212.479327	TRUE
Granzyme B	7.992240567	9.715000425	-1.722759858	0.011141247	0.038418092	0.302968591	down	14939	P04187	204.8310476	218.1776737	364.9360805	1081.901946	876.4227002	623.7720715	TRUE
MadCAM-1	9.115416	9.853090396	-0.737674395	0.011766957	0.039887989	0.59970529	down	17123	Q61826	744.5118843	518.8379648	439.2692487	1128.957446	987.8810732	706.9802201	TRUE
Progranulin	10.52034823	12.12767674	-1.607328509	0.012146135	0.039958466	0.328205539	down	14824	P28798	1349.474013	1707.403252	1372.233939	3327.336852	6585.364309	4086.9955	TRUE
MMP-10	7.613459064	9.687737868	-2.074278804	0.012187332	0.039958466	0.237454203	down	17384	O55123	190.4139885	181.278158	214.2436474	1205.787616	866.4951703	534.798082	TRUE
Activin A	9.329921191	10.29435508	-0.964433889	0.012879914	0.041548109	0.512479468	down	16323	Q04998	687.8025284	837.7923613	460.3273555	1566.092552	1132.374784	1113.963891	TRUE
CCL28	6.408337392	9.419891289	-3.011553897	0.013455161	0.042714796	0.124002929	down	56838	Q9JIL2	101.1914339	129.0244813	45.11749493	756.8871507	586.2333658	721.0948269	TRUE
Fas	9.025652669	10.19313758	-1.167484911	0.013892137	0.042928934	0.445196788	down	14102	P25446	571.5139855	512.6308566	480.4368675	949.1320448	1221.086173	1380.766591	TRUE
VEGF-B	7.406205238	9.027270496	-1.621065258	0.013951903	0.042928934	0.325095331	down	22340	P49766	107.3118835	112.06061	397.5495839	740.8461775	450.6844004	422.9246206	TRUE
VEGF R1	9.124256553	9.857125688	-0.732869135	0.014461226	0.043821898	0.60170609	down	14254	P35969	630.5384385	611.4049522	448.3515552	1042.662324	962.7976604	792.0957749	TRUE
TRANCE	7.062889106	8.603133542	-1.540244436	0.014766494	0.044079088	0.343827195	down	21943	O35235	114.6564231	106.6123593	191.0403643	362.6493863	368.5913651	436.521182	TRUE
Pro-MMP-9	11.44432776	12.51091122	-1.06658346	0.015308922	0.04502624	0.477448338	down	17395	P41245	1856.799879	3234.549206	3599.069395	8545.862258	5302.603204	4385.326193	TRUE
DAN	7.331523459	8.123275137	-0.791751678	0.015550245	0.045073173	0.57764231	down	74108	Q8VDG3	165.7061634	155.0177928	159.6569949	355.9085216	222.8209344	270.3881097	TRUE
IL-33	12.43520911	13.3142261	-0.879016988	0.016357286	0.046735103	0.543737793	down	77125	Q8BVZ5	6039.977804	6439.125151	4365.276998	8934.87046	11088.80265	10662.10264	TRUE
ADAMTS1	8.661610049	9.694516863	-1.032906815	0.017219761	0.048506369	0.48872445	down	11504	P97857	388.5805465	459.1389411	369.44783	869.4207472	1068.991324	609.8177059	TRUE
IL-9	10.72041375	11.35400228	-0.633588525	0.01930305	0.052947472	0.644571129	down	16198	P15247	1863.121954	1681.074347	1530.71797	2615.043936	2167.434891	3160.508463	FALSE
PDGF-AA	10.67975821	11.4580279	-0.77826969	0.019325827	0.052947472	0.58306568	down	18590	P20033	1855.856338	1859.648918	1276.438385	2799.273215	3175.791347	2501.886567	FALSE
ICAM-1	12.30266094	13.54881687	-1.24615593	0.020126364	0.054395578	0.421569988	down	15894	P13597	5626.096897	3468.611797	6603.571183	12258.97075	17379.01289	8076.208967	FALSE
IGFBP-5	10.97189921	11.70640042	-0.734501208	0.021195021	0.055083572	0.601025785	down	16011	Q07079	2420.238143	1970.879459	1696.049233	3564.108709	3643.6667	2871.118819	FALSE
MCSF	9.621115839	10.60775807	-0.986642231	0.021105536	0.055083572	0.504650948	down	12977	P07141	929.1871137	673.6284593	777.212856	1628.694092	1861.018849	1251.189141	FALSE
TWEAK R	9.726252332	10.44802901	-0.721776683	0.021482593	0.055083572	0.60635026	down	27279	Q9CR75	1138.629112	809.7297229	656.7206262	1806.042251	1399.730441	1075.930094	FALSE
TCK-1	8.796734744	9.982000711	-1.185265966	0.021280718	0.055083572	0.439743462	down	57349	Q9EQI5	834.2852896	552.8736171	189.1067573	1311.534647	1247.177758	630.3318161	FALSE
CD40L	10.4021523	11.13477139	-0.732619091	0.022629024	0.057001511	0.601810386	down	21947	P27548	1356.750707	1338.981474	1360.948702	2411.315032	2766.143015	1702.079488	FALSE
Neprilysin	8.789175436	9.841670445	-1.052495009	0.022800605	0.057001511	0.482133637	down	17380	Q61391	708.1582852	398.0380461	304.9559078	1108.077647	979.6466195	709.2962896	FALSE
Fractalkine	12.51649885	13.30932355	-0.792824704	0.02407152	0.058618442	0.577212839	down	20312	O35188	7592.650531	4618.462417	5733.330693	10908.60366	10882.25539	8808.454904	FALSE
IL-17B R	9.418575945	10.35652926	-0.937953312	0.024326653	0.058618442	0.521972855	down	50905	Q9JIP3	710.1081671	951.2150339	472.3157184	1058.210663	1631.805902	1302.049657	FALSE
VEGF R2	5.148332369	8.730497393	-3.582165024	0.024266845	0.058618442	0.083495079	down	16542	P35918	0	105.7455922	416.8856532	460.746107	461.2483104	358.0427837	FALSE
IL-2 Ra	9.595197841	10.69217694	-1.096979098	0.024954658	0.059108618	0.467494372	down	16184	P01590	1136.05389	515.3768509	787.0962853	2395.001791	1722.105663	1095.980441	FALSE
I-TAC	10.74701137	11.26728446	-0.520273089	0.02529423	0.059108618	0.69723984	down	56066	Q9JHH5	1850.466207	1447.486377	1891.727774	2257.260794	2604.608651	2544.004149	FALSE
BAFF R	8.479041821	9.118545465	-0.639503644	0.025416706	0.059108618	0.641933767	down	72049	Q9D8D0	232.7946388	529.8076461	365.0716102	552.5709605	564.1052846	547.990004	FALSE
Tryptase ε	7.682125711	8.516272073	-0.834146362	0.025730449	0.059150458	0.560914832	down	70835	Q9ER10	221.6527365	215.3569969	178.8257278	321.3404695	400.7119734	378.0796102	FALSE
IGF-1	14.05506405	14.98922407	-0.934160015	0.027837732	0.062556701	0.523347091	down	16000	P05017	15088.61562	14983.33775	21809.81446	42456.36663	27539.51484	29422.4139	FALSE
GITR L	10.15651167	10.88666302	-0.73015135	0.027793637	0.062556701	0.602840668	down	240873	Q7TS55	1135.190258	1162.409945	1123.760774	2198.292807	2235.970882	1378.408773	FALSE
Prostasin	7.050544837	8.06166203	-1.011117192	0.031391456	0.06975879	0.496161882	down	76560	Q9ESD1	67.79966058	151.9517763	220.378594	321.9878113	262.7876436	222.854421	FALSE
IL-13	9.624971021	10.24455491	-0.619583887	0.031799864	0.069889811	0.650858626	down	16163	P20109	833.7925119	617.7609796	952.0451842	834.9495386	1503.888675	1418.287971	FALSE
TREM-1	9.135436946	9.86759751	-0.732160564	0.033135774	0.072034292	0.602001687	down	58217	Q9JKE2	664.1900809	604.6938456	440.4918668	1053.645339	862.2106417	894.581851	FALSE
CCL6	7.769615635	8.957141845	-1.18752621	0.034124669	0.072605679	0.439055063	down	20305	P27784	107.1519111	455.9779695	209.248362	430.8707021	649.65494	435.9187056	FALSE
TIM-1	7.975777565	8.927362027	-0.951584462	0.033955188	0.072605679	0.517064276	down	171283	Q5QNS5	139.6293709	357.8654424	315.1092354	545.8386058	556.268675	377.6931575	FALSE
MIP-3a	9.888081985	10.72016813	-0.832086146	0.037691069	0.079169213	0.56171641	down	20297	O89093	1094.238731	871.7651205	889.0648619	1752.089646	2720.004279	1005.336322	FALSE
Gas 6	13.43677477	13.99493875	-0.55816398	0.038259843	0.079169213	0.679165942	down	14456	Q61592	12975.28729	8775.697538	11970.13069	16564.55993	18515.73917	14186.91012	FALSE
H60	7.450149606	8.339193802	-0.889044196	0.038397068	0.079169213	0.539971738	down	15101	Q3TDZ7	102.4106761	246.9982869	207.5169925	236.9270988	373.8062803	379.8830564	FALSE
Kremen-1	8.148014105	9.065828703	-0.917814597	0.040517422	0.08264711	0.529310216	down	84035	Q99N43	321.2186716	413.4216609	169.9215422	492.7565782	590.2273168	526.2198323	FALSE
NOV	9.059508129	10.5484086	-1.48890047	0.040910319	0.08264711	0.356283982	down	18133	Q64299	537.1819261	640.0615984	439.273157	1906.551069	1779.694051	987.7732372	FALSE
IL-17E	10.36229332	11.18100162	-0.818708303	0.043628003	0.087256007	0.566949326	down	140806	Q8VHH8	1297.110114	1166.250273	1504.247183	3151.248195	2605.852138	1522.048763	FALSE
MIP-2	10.77378594	11.60775893	-0.833972987	0.04415316	0.087431999	0.560982244	down	20310	P10889	1875.800894	1425.887088	2002.966222	2591.947252	4144.170367	2827.230447	FALSE
CRP	13.25366238	13.98956208	-0.735899708	0.048769778	0.095627015	0.600443453	down	12944	P14847	11384.85237	7485.772569	10928.23072	19290.87437	11667.39311	19117.24241	FALSE
E-selectin	10.1268815	10.91671105	-0.789829557	0.049655617	0.096418674	0.578412423	down	20339	Q00690	1197.063952	1102.454435	1056.428162	1669.445048	2865.492302	1507.653376	FALSE
Gremlin	9.256511973	10.01138977	-0.754877799	0.055776255	0.107262029	0.592596578	down	23892	O70326	627.8221221	614.6617324	590.0079266	1244.409344	1091.646457	806.9678463	FALSE
MIP-1g	13.87037476	14.41473518	-0.544360419	0.062047311	0.118185355	0.68569532	down	20308	P51670	12899.02503	14680.04245	17734.73177	27203.70194	20159.57066	18994.73973	FALSE
IL-12p70	10.17436672	10.63291168	-0.458544958	0.06740735	0.125995047	0.727719837	down	16159	P43431	1136.764813	1170.258388	1156.879851	1650.656693	1721.110873	1406.651602	FALSE
Lymphotactin	8.983994607	9.675334351	-0.691339744	0.067268789	0.125995047	0.619278496	down	16963	P47993	414.1362709	595.0900207	523.6299036	900.8486611	783.4132542	771.7143631	FALSE
JAM-A	13.62566113	14.52081206	-0.89515093	0.068591569	0.127021424	0.537690941	down	16456	O88792	13287.85455	11182.67063	13586.08261	23896.02455	27961.29095	19438.42405	FALSE
OPG	11.7078272	12.40003187	-0.692204671	0.070765006	0.129844048	0.618907337	down	18383	O08712	3565.210877	2835.296368	3699.521084	4305.372759	7313.446634	5011.466976	FALSE
TGFb1	11.47962283	11.87323396	-0.393611135	0.071433546	0.129879175	0.761221843	down	21803	P04202	2675.724568	2586.309348	3361.640094	3217.325655	3777.043284	4341.119667	FALSE
IL-4	10.75448086	10.23072248	0.523758387	0.072449976	0.130540497	1.437695737	up	16189	P07750	1496.093201	1217.416757	2825.30665	1163.979879	1218.283704	1220.349146	FALSE
Eotaxin-2	9.550241241	9.19538357	0.354857671	0.074117665	0.131181708	1.278859409	up	56221	Q9JKC0	831.1224339	813.182205	621.0401266	647.0889401	573.813112	539.8758016	FALSE
TROY	9.195391202	9.611754336	-0.416363134	0.073805571	0.131181708	0.749311172	down	29820	Q9JLL3	642.942876	609.6693212	511.4037217	937.0564047	765.6775078	664.9435584	FALSE
LOX-1	8.47043678	9.719771197	-1.249334417	0.075468659	0.132401156	0.420642225	down	108078	Q9EQ09	429.4373606	420.6574598	244.8651044	983.1827259	775.563135	783.4685483	FALSE
OPN	16.06825457	16.48619301	-0.417938442	0.077651088	0.13504537	0.74849343	down	20750	P10923	55281.83775	76794.93623	76409.18373	101810.6538	87099.20258	87235.6894	FALSE
IL-1a	11.44016389	11.99518147	-0.555017577	0.07936631	0.136838465	0.680648766	down	16175	P01582	2224.903104	2254.241312	4272.642491	4520.723279	4641.82454	3239.723859	FALSE
Axl	12.05880745	12.60764523	-0.548837779	0.082764833	0.141478348	0.683570584	down	26362	Q00993	4785.541379	3852.578348	4209.195424	6977.306449	8302.51649	4194.909174	FALSE
Limitin	8.265419245	8.709896243	-0.444476999	0.08437892	0.141813312	0.734850664	down	15964	Q61716	244.4106645	450.9497025	261.6841217	330.5327231	460.9232576	478.4285085	FALSE
6Ckine	10.09835696	10.75338907	-0.65503211	0.084233394	0.141813312	0.635061356	down	100042493	P86792	1423.208554	1353.766463	681.789802	1433.322651	1776.773293	2016.226935	FALSE
Galectin-7	9.844965874	10.28873238	-0.443766502	0.085650897	0.142751495	0.735212652	down	16858	O54974	836.7334694	1068.352423	867.2871598	1200.358363	1418.618562	1146.643345	FALSE
PF4	11.0646055	10.13432573	0.93027977	0.087178639	0.143620416	1.905645507	up	56744	Q9Z126	2000.009724	1165.630133	4207.739538	1271.624856	1131.51136	984.0655358	FALSE
IL-7 Ra	8.030951848	8.737335686	-0.706383837	0.087608454	0.143620416	0.612854355	down	16197	P16872	333.19029	204.0740563	260.0764215	531.0792127	260.5672709	557.5225053	FALSE
Galectin-1	15.07437754	15.45037945	-0.376001911	0.089204882	0.145048589	0.770570087	down	16852	P16045	31720.48028	34722.91838	37284.2656	45739.19074	46102.80587	42563.56755	FALSE
Lungkine	8.592575846	9.110183482	-0.517607635	0.094828585	0.152949331	0.698529217	down	20309	Q9WVL7	491.4290083	464.3175343	250.0592127	566.0356699	502.9797294	589.5980838	FALSE
CD30L	9.159706332	8.450972994	0.708733337	0.096895335	0.155032536	1.634368538	up	21949	P32972	730.873145	798.2382289	318.8357541	262.9560746	303.4552815	532.2537497	FALSE
IL-20	10.14821992	10.48449097	-0.336271047	0.099166933	0.156168399	0.792085984	down	58181	Q9JKV9	1106.324411	1028.749644	1280.590487	1463.196029	1447.170604	1385.819254	FALSE
Dtk	11.0687778	11.86693572	-0.798157913	0.099138915	0.156168399	0.575082996	down	22174	P55144	2832.141876	1438.143859	2429.691657	5364.659986	3773.406725	2571.995199	FALSE
IL-21	11.14472758	11.57317475	-0.428447175	0.101977382	0.159339659	0.743061139	down	60505	Q9ES17	2437.781134	1508.536906	3151.646808	2741.47251	3465.315521	2974.828239	FALSE
CD27L	10.91855956	11.29056167	-0.372002117	0.103884818	0.161061734	0.772709416	down	21948	O55237	2131.539046	1893.110885	1794.309862	2269.343338	2802.696189	2468.282077	FALSE
HGF	12.10957754	12.44976174	-0.340184197	0.114308928	0.173540327	0.789940449	down	15234	Q08048	4635.859913	4104.978288	4532.124007	5380.719138	5624.044689	5782.731977	FALSE
BLC	10.01767405	9.631860503	0.385813544	0.114536616	0.173540327	1.306596376	up	55985	O55038	1250.810135	1041.652608	852.4597165	1043.290721	674.3450701	707.0918948	FALSE
Renin 1	8.807287952	9.240601541	-0.433313589	0.11320743	0.173540327	0.740558911	down	19701	P06281	447.3355228	533.2415846	374.3468036	684.1108142	534.8486086	601.9645719	FALSE
Resistin	11.37842294	11.90348896	-0.525066017	0.122564792	0.184307958	0.69492731	down	57264	Q99P87	2481.248205	2176.629388	3489.684922	4415.20308	3519.939706	3614.880441	FALSE
IL-23	10.69848838	11.1189862	-0.420497816	0.128089859	0.191178894	0.747166763	down	16160	P43432	1887.046393	1552.922082	1563.068726	2358.75416	2778.696883	1676.184727	FALSE
IL-17F	8.786324364	9.517165954	-0.730841589	0.141557678	0.209715078	0.602552315	down	257630	Q7TNI7	667.6207013	211.9847751	603.3843044	552.4138931	1395.192832	508.1688372	FALSE
ANGPTL3	9.721780297	10.22288588	-0.501105588	0.143228598	0.210630291	0.706565108	down	30924	Q9R182	493.8522802	1220.655793	994.9052169	1135.083942	1106.155923	1355.95883	FALSE
TremL1	10.74503853	11.33629589	-0.591257362	0.145398109	0.212260014	0.66376416	down	71326	Q8K558	1972.688921	1533.806382	1667.800427	3613.784477	2549.338758	1874.059381	FALSE
IL-28	11.28272612	11.85010605	-0.567379929	0.155321353	0.22510341	0.674841252	down	338374	Q8CGK6	2798.254937	2259.463775	2442.863717	2585.664329	5747.274288	3383.032798	FALSE
Eotaxin	9.422473559	8.930928581	0.491544978	0.161588279	0.230840398	1.405949698	up	20292	P48298	1041.148335	620.4049138	497.9273386	559.80264	379.3191019	544.0972457	FALSE
MFG-E8	8.750555667	9.69111788	-0.940562213	0.161476623	0.230840398	0.521029797	down	17304	P21956	585.0964396	482.9682571	280.6782038	931.3838582	856.1298144	705.8221854	FALSE
Endocan	7.49687769	8.390593182	-0.893715492	0.165176003	0.234292203	0.538226193	down	71690	Q9QYY7	100.5141821	312.9789613	183.8961668	277.1917588	377.0715343	358.3705198	FALSE
IL-6	10.34283751	9.911789168	0.431048337	0.189397431	0.264891511	1.348212903	up	16193	P08505	1884.225436	1070.448501	1083.372252	939.3029924	1036.309703	915.3498061	FALSE
IL-22	6.555902938	8.35590719	-1.800004252	0.188652423	0.264891511	0.287173742	down	50929	Q9JJY9	103.3675938	23.27888914	327.6819204	352.1610577	478.1760216	206.8108551	FALSE
IL-7	9.095582091	8.40769644	0.687885651	0.191311206	0.265710008	1.610920895	up	16196	P10168	291.5239612	300.8337334	1853.384937	374.1363898	287.8362597	360.4644253	FALSE
TPO	10.87039102	11.33501494	-0.464623912	0.197035217	0.271185482	0.72465996	down	21832	P40226	1412.47342	1561.216654	2970.06654	3605.91431	2392.469705	1995.984669	FALSE
IFNg	10.63060957	10.26936665	0.361242924	0.197965402	0.271185482	1.284532083	up	15978	P01580	2364.960828	1327.82975	1266.41886	1296.189366	1188.037344	1217.886637	FALSE
G-CSF	9.49578123	9.143424295	0.352356935	0.217723167	0.296221996	1.276644582	up	12985	P09920	1091.819132	671.674247	510.9079291	645.8698577	496.7096867	560.7484977	FALSE
CXCL16	13.1673351	13.53820489	-0.370869796	0.230627556	0.311658859	0.773316126	down	66102	Q8BSU2	7939.192854	9208.645353	10645.68794	11948.06488	14580.88424	9661.05969	FALSE
Meteorin	8.390219897	8.764070871	-0.373850974	0.236706138	0.31772636	0.7717198	down	70083	Q8C1Q4	298.2236818	347.5636271	361.1141944	386.2041179	451.519326	467.9942841	FALSE
CD40	10.72812147	11.11906355	-0.39094208	0.247759368	0.330345824	0.762631443	down	21939	P27512	2128.630728	1619.055987	1413.570995	2593.155506	2432.012604	1742.309875	FALSE
IL-15	9.955444146	9.414611092	0.540833054	0.251863335	0.331399125	1.454812326	up	16168	P48346	625.2837003	618.6806089	2520.871239	617.2214212	744.7546289	688.4471831	FALSE
P-Cadherin	7.744976264	8.241932787	-0.496956523	0.250660995	0.331399125	0.708600052	down	12560	P10287	124.9315424	170.2252344	456.8341898	267.9995052	472.0251212	217.0576297	FALSE
HAI-1	9.695062171	10.0018681	-0.306805928	0.265444284	0.346985993	0.808429612	down	20732	Q9R097	1061.500531	807.5312569	661.9604184	925.4699268	1280.394204	906.9728229	FALSE
IL-5	10.52477851	10.33122683	0.193551679	0.275551712	0.357859366	1.143575549	up	16191	P04401	1510.11111	1314.322694	1607.767826	1263.70082	1269.851268	1329.285857	FALSE
Dkk-1	7.931811582	8.578727773	-0.646916192	0.286629298	0.367473458	0.638643978	down	13380	O54908	269.3359555	191.1508291	279.2809259	374.146684	333.5587158	444.3379369	FALSE
DLL4	8.894469201	8.65376642	0.240702781	0.28545592	0.367473458	1.1815681	up	54485	Q9JI71	441.6460408	454.5062816	533.5091215	488.0957172	359.9616033	369.0623793	FALSE
IL-2	10.40637365	10.19311571	0.213257946	0.289308851	0.368546307	1.159303211	up	16183	P04351	1441.599339	1257.248201	1376.145414	1162.029348	1106.657282	1244.387925	FALSE
RANTES	8.955396535	9.426877813	-0.471481278	0.298735785	0.378146563	0.721223706	down	20304	P30882	366.0434084	556.6056314	596.7015194	837.5096116	687.2369612	564.0318431	FALSE
HGF R	9.377733745	9.745301355	-0.36756761	0.321426233	0.404309726	0.775088198	down	17295	P16056	1143.173312	520.3421783	492.5404697	1054.007417	782.6531508	763.7239233	FALSE
Decorin	17.05808848	17.27793343	-0.219844947	0.329538504	0.41192313	0.858657715	down	13179	P28654	131308.8315	148339.5231	130445.3262	166096.8685	161946.1136	149206.7569	FALSE
Cystatin C	13.83575719	14.08256024	-0.246803052	0.34400391	0.427334049	0.84276187	down	13010	P21460	15840.46615	16751.85551	11776.40382	14967.31923	19286.81062	18085.86003	FALSE
Fetuin A	9.40513524	9.749800922	-0.344665682	0.354134234	0.437202758	0.787490442	down	11625	P29699	781.3555289	530.5434901	748.4462687	802.1859586	796.4607608	995.3734747	FALSE
TARC	9.667799002	9.915257488	-0.247458485	0.376048066	0.46140867	0.842379081	down	20295	Q9WUZ6	644.9451831	591.8964056	1404.134813	837.2657951	1056.267342	1014.788268	FALSE
GM-CSF	10.05626753	9.882862856	0.173404678	0.384957508	0.466615161	1.127716694	up	12983	P26955	1262.704118	1035.617541	920.4049949	1186.167179	870.9464086	812.0416868	FALSE
IL-10	9.5069022	9.273879436	0.233022764	0.383020758	0.466615161	1.175294873	up	16153	P18893	819.8352864	507.5204177	921.6219253	640.2620786	670.1304134	550.1948873	FALSE
IL-1 R4	10.22292076	10.45724973	-0.234328964	0.418755431	0.504524616	0.850080302	down	17082	P14719	1449.968213	1105.944083	1061.756566	1527.242626	1473.587156	1232.03318	FALSE
IL-3 Rb	9.672259571	9.897569653	-0.225310082	0.427631232	0.512133212	0.85541115	down	12984	P26954	955.2645062	983.6399506	575.8531661	1066.438742	1076.559805	753.417414	FALSE
MIG	8.527075904	8.22614027	0.300935634	0.451304025	0.534087604	1.231943109	up	17329	P18340	246.9822069	277.4981401	725.8989592	296.6027489	320.3139083	279.7879371	FALSE
TCA-3	10.20091389	9.899564902	0.30134899	0.449249832	0.534087604	1.232296132	up	20290	P10146	764.3704861	783.0643455	2716.188561	834.9495386	970.8585642	1071.54324	FALSE
bFGF	14.5733113	14.93600235	-0.362691049	0.513746292	0.604407402	0.777712564	down	14173	P15655	44724.10846	13138.97366	24651.76393	21767.56968	54708.35114	25861.0359	FALSE
MCP-5	9.457758994	9.633025944	-0.175266951	0.539271363	0.630726741	0.885603635	down	20293	Q62401	625.1623331	668.5704982	828.3239311	653.5500768	943.3393352	808.8756037	FALSE
IGFBP-2	11.6497368	11.84772879	-0.197991989	0.558626496	0.649565693	0.87176308	down	16008	P47877	3693.176898	2432.926106	3688.228696	4104.440059	3882.229752	3139.598624	FALSE
Clusterin	11.89574843	12.08711051	-0.191362084	0.581543551	0.672304683	0.875778487	down	12759	Q06890	4711.128163	3630.163501	3232.466717	3614.238738	6928.607812	3286.780666	FALSE
ALK-1	9.378047292	9.52571135	-0.147664058	0.593346777	0.68200779	0.902710905	down	11482	Q61288	732.1074468	603.5367583	663.7070159	745.6381335	861.5772222	620.8224341	FALSE
Lipocalin-2	14.47050874	14.67324499	-0.202736255	0.598845007	0.684394294	0.868901018	down	16819	P11672	20434.48581	21623.01984	26474.86456	17780.27828	44394.91611	22590.99741	FALSE
P-selectin	13.24116257	13.40839679	-0.167234224	0.627175012	0.712698877	0.890548307	down	20344	Q01102	10139.69137	8679.796781	10310.79279	13799.71469	11445.05778	8135.382821	FALSE
TNFa	11.22302103	11.37141266	-0.148391632	0.647337084	0.731454332	0.902255769	down	21926	P06804	1770.018922	1712.579656	4499.600003	2364.166506	2432.476712	3229.873823	FALSE
AR	10.07874515	10.19978579	-0.121040632	0.671020074	0.749910683	0.919524148	down	11839	P31955	1205.918167	900.7682896	1161.093428	1323.642651	1240.129957	988.4831872	FALSE
IL-12p40	9.589603938	9.471440467	0.118163471	0.671170061	0.749910683	1.085352346	up	16159	P43431	635.2358089	680.7555863	1053.456047	630.2656029	821.2382517	688.2126585	FALSE
Fas L	9.574932267	9.391010364	0.183921902	0.677884106	0.753204563	1.13596777	up	14103	P41047	1453.918107	619.4852845	490.4229347	1394.386454	413.6561579	522.0519263	FALSE
Adiponectin	12.72842923	12.58337209	0.145057137	0.732253071	0.809119416	1.105774446	up	11450	Q60994	4081.115813	5094.114357	15026.18833	5705.897558	6526.587227	6204.325652	FALSE
CT-1	10.17856615	10.10783588	0.070730265	0.739967863	0.813151498	1.050248165	up	13019	Q60753	1209.494067	1199.668158	1069.965573	1159.734028	1108.737516	1042.115479	FALSE
MCP-1	9.819694188	9.883170683	-0.063476495	0.752581478	0.822493419	0.956955342	down	20296	P10148	912.1957088	787.8923993	1023.438432	1119.971005	862.2691742	869.2657075	FALSE
BTC	9.314318376	9.383081255	-0.068762879	0.771451687	0.838534442	0.953455242	down	12223	Q05928	683.2119643	698.07063	538.4558912	668.574611	792.2812356	559.4547691	FALSE
Galectin-3	15.49512344	15.54808258	-0.052959139	0.778842212	0.841991581	0.963957109	down	16854	P16110	41243.52663	44808.67021	53302.13578	54279.02845	45591.25627	44440.27868	FALSE
IL-1b	10.3263936	10.28063229	0.045761308	0.80943878	0.861105085	1.032227741	up	16176	P10749	1434.560042	1167.239484	1261.145495	1186.77672	1416.000687	1142.486954	FALSE
MIP-1a	8.434371312	8.541779228	-0.107407916	0.805095509	0.861105085	0.928254355	down	20302	P10855	326.5990756	369.2311623	340.3348571	367.6752531	366.4272109	381.1025967	FALSE
4-1BB	10.15881553	10.11430193	0.044513594	0.807290021	0.861105085	1.031335405	up	21942	P20334	1126.101859	1110.456723	1191.528753	1052.438414	1183.987755	1089.942315	FALSE
IL-17	9.402783751	9.451316963	-0.048533212	0.83309865	0.874916502	0.966918896	down	16171	Q62386	639.4836601	790.8811945	610.4933968	628.3150711	751.5724559	723.3913597	FALSE
CD27	10.01380467	10.06190837	-0.048103702	0.835545259	0.874916502	0.967206804	down	21940	P41272	1185.42209	973.9204169	954.3408249	1011.161587	1230.354063	978.8867815	FALSE
Testican 3	8.68017012	8.73859677	-0.05842665	0.82733046	0.874916502	0.960310828	down	72902	Q8BKV0	416.2804335	322.0543701	511.0013189	379.6012315	475.6822058	428.5761033	FALSE
LIX	9.749423771	9.821194954	-0.071771183	0.842381489	0.877480717	0.951469171	down	20311	P50228	648.1007297	623.2787553	1572.679667	829.4636677	1075.729139	826.9340037	FALSE
CD6	7.66280493	7.445437074	0.217367856	0.864518714	0.895874315	1.16261051	up	12511	Q61003	422.6811007	91.98049412	210.2377159	98.91382704	277.4159816	189.3618491	FALSE
OX40 Ligand	8.150024723	8.211576498	-0.061551775	0.871858598	0.898823297	0.958232882	down	22164	P43488	345.517501	311.7525547	210.4850544	259.4545934	356.8269594	278.5036175	FALSE
IL-3	10.0491341	10.01276877	0.03636533	0.892375219	0.91169412	1.025526896	up	16187	P01586	1270.471618	987.5669102	945.1492455	1123.018711	1079.200033	907.1414425	FALSE
KC	9.494423743	9.533379389	-0.038955646	0.893460237	0.91169412	0.973359299	down	14825	P12850	543.7249568	619.1404235	1109.840487	818.1262014	820.8663703	603.4319885	FALSE
Leptin	7.587638105	7.626414399	-0.038776293	0.950551621	0.965027026	0.973480312	down	16846	P41160	208.2660772	189.788496	177.266189	192.8588363	206.8900592	190.434036	FALSE
CD30	10.52239067	10.5466431	-0.024252432	0.958495265	0.968177035	0.983330003	down	21941	Q60846	1623.164948	1256.655545	1556.664088	1633.197417	1909.374861	1070.876292	FALSE
B7-1	8.40804051	8.400747555	0.007292954	0.9835375	0.988479899	1.005067889	up	12519	Q00609	256.9749373	343.8844073	439.5204955	453.9160702	384.5163135	219.1187111	FALSE
CTLA4	7.169810102	7.161107158	0.008702944	0.995204343	0.995204343	1.006050653	up	12477	P09793	97.63888948	170.4389657	175.5330397	114.6578548	206.7481292	121.0146323	FALSE
